# Supplementary material for: Tributyrin, a Butyrate Pro-Drug, Primes Satellite Cells for Differentiation by Altering the Epigenetic Landscape
Source: Cells. 2021 Dec 9;10(12):3475. doi: 10.3390/cells10123475 (PMC8700657; doi:10.3390/cells10123475)
Supplement: Supplementary file 1 [file cells-10-03475-s001.zip]

Archive with 1 entries (1 files):
- cells-1441061-supplementary.pdf
